# Supplementary material for: How have researchers defined institutions, politics, organizations and governance in research related to epidemic and pandemic response? A scoping review to map current concepts
Source: Health Policy Plan. 2022 Oct 29;38(3):377–93. doi: 10.1093/heapol/czac091 (PMC9620353; doi:10.1093/heapol/czac091)
Supplement: czac091_Supp [file czac091_supp.zip]

Archive with 1 entries (1 files):
- Supplementary Material_revised_clean_arabic.docx
